# Supplementary material for: Genetic characterization of some Turkish sheep breeds based on the sequencing of the Ovar-DRB1 gene in the major histocompatibility complex (MHC) gene region
Source: Arch Anim Breed. 2018 Dec 6;61(4):475–80. doi: 10.5194/aab-61-475-2018 (PMC7065386; doi:10.5194/aab-61-475-2018)
Supplement: The supplement related to this article is available online at: https://doi.org/10.5194/aab-61-475-2018-supplement. [file aab-61-475-supplement.zip]

Archive with 2 entries (2 files):
- aab-61-475-2018-supplement-title-page.pdf
- Supplement file.docx
